# Supplementary material for: Incidence of colorectal cancer in Eritrea: Data from the National Health Laboratory, 2011-2017
Source: PLoS One. 2019 Nov 13;14(11):e0224045. doi: 10.1371/journal.pone.0224045 (PMC6853305; doi:10.1371/journal.pone.0224045)
Supplement: S2 File — (XLSX) [file pone.0224045.s002.xlsx]

## Sheet: Sheet1
			Age Grouping * Sex * Behaviour Crosstabulation
			Count
			Behaviour			Sex		Total
						Male	Female
			Benign	Age Grouping	29 and below	27	17	44
					30 - 39 Years	8	5	13
					40 - 49 Years	16	5	21
					50 - 59 Years	15	8	23
					60 - 69 Years	10	9	19
					70 - 79 Years	12	5	17
					> 70 Years	8	2	10
				Total		96	51	147
			Malignant	Age Grouping	29 and below	6	2	8
					30 - 39 Years	3	3	6
					40 - 49 Years	10	6	16
					50 - 59 Years	7	10	17
					60 - 69 Years	10	10	20
					70 - 79 Years	14	4	18
					> 80 Years	8	1	9
				Total		58	36	94
			Total	Age Grouping	29 and below	33	19	52
					30 - 39 Years	11	8	19
					40 - 49 Years	26	11	37
					50 - 59 Years	22	18	40
					60 - 69 Years	20	19	39
					70 - 79 Years	26	9	35
					> 70 Years	16	3	19
				Total		154	87	241
					Incidence_Year * Sex * Behaviour Crosstabulation
					Count
					Behaviour			Sex		Total
								Male	Female
					Benign	Incidence_Year	2011	22	12	34
							2012	11	4	15
							2013	11	8	19
							2014	32	13	45
							2015	7	8	15
							2016	3	3	6
							2017	10	3	13
						Total		96	51	147
					Malignant	Incidence_Year	2011	9	14	23
							2012	6	2	8
							2013	8	5	13
							2014	4	6	10
							2015	18	3	21
							2016	5	4	9
							2017	8	2	10
						Total		58	36	94
					Total	Incidence_Year	2011	31	26	57
							2012	17	6	23
							2013	19	13	32
							2014	36	19	55
							2015	25	11	36
							2016	8	7	15
							2017	18	5	23
						Total		154	87	241
