# Supplementary material for: Incidence of colorectal cancer in Eritrea: Data from the National Health Laboratory, 2011-2017
Source: PLoS One. 2019 Nov 13;14(11):e0224045. doi: 10.1371/journal.pone.0224045 (PMC6853305; doi:10.1371/journal.pone.0224045)
Supplement: S3 File — (XLSX) [file pone.0224045.s003.xlsx]

## Sheet: Sheet1
	20-29 years	9.27	1.69
	30 - 39 Years	3.83	1.77
	40 - 49 Years	11.95	9.11
	50 - 59 Years	8.44	6.23
	60 - 69 Years	8.4	8.84
	70 - 79 Years	11.86	12.55
	> 80 Years	17.65	15.89
		Benign	Malignant
